# Supplementary material for: Imbalances in TCA, Short Fatty Acids and One-Carbon Metabolisms as Important Features of Homeostatic Disruption Evidenced by a Multi-Omics Integrative Approach of LPS-Induced Chronic Inflammation in Male Wistar Rats
Source: Int J Mol Sci. 2022 Feb 25;23(5):2563. doi: 10.3390/ijms23052563 (PMC8910732; doi:10.3390/ijms23052563)
Supplement: Supplementary file 1 [file ijms-23-02563-s001.zip]

Archive with 1 entries (1 files):
- ijms-1541682-supplementary.pdf
